# Supplementary material for: Mapping of variations in child stunting, wasting and underweight within the states of India: the Global Burden of Disease Study 2000–2017
Source: eClinicalMedicine. 2020 May 13;22:100317. doi: 10.1016/j.eclinm.2020.100317 (PMC7264980; doi:10.1016/j.eclinm.2020.100317)
Supplement: Supplementary file 1 [file mmc1.xlsx]

## Sheet: Data for figure 4
FID	Shape	DIST_ID	STATE_UT	NAME	CODE	S_2022	U_2022	S_2030	W_2030
0	Polygon	1	Telangana	Adilabad	2853200000000000	8.68683	5.20512	4.40732	13.9807
1	Polygon	2	Madhya Pradesh	Agar Malwa		8.19206	4.47388	0.0117067	13.0958
2	Polygon	3	Uttar Pradesh	Agra	914600000000000	16.4952	4.2291	5.39403	8.51823
3	Polygon	4	Gujarat	Ahmedabad	2447400000000000	8.30896	4.36002	2.69166	11.6613
4	Polygon	5	Maharashtra	Ahmednagar	2752200000000000	2.85876	4.88388	-0.361181	13.4516
5	Polygon	6	Mizoram	Aizawl	1528300000000000	0.673996	9.75831	3.02956	8.18994
6	Polygon	7	Rajasthan	Ajmer	811900000000000	4.56999	3.28776	0.644114	14.6759
7	Polygon	8	Maharashtra	Akola	2750100000000000	2.94219	4.99951	-3.32507	11.8724
8	Polygon	9	Kerala	Alappuzha	3259800000000000	-11.1814	6.59879	-2.27113	13.9407
9	Polygon	10	Uttar Pradesh	Aligarh	914300000000000	16.6911	3.63774	4.61373	8.39585
10	Polygon	11	West Bengal	Alipurduar		-1.93661	0.642638	-5.29269	5.99453
11	Polygon	12	Madhya Pradesh	Alirajpur	2346500000000000	16.7377	0.541882	10.6319	18.1848
12	Polygon	13	Uttar Pradesh	Allahabad	917500000000000	20.7591	5.46791	12.077	8.83115
13	Polygon	14	Uttarakhand	Almora	506400000000000	-2.13796	5.90177	-2.96595	3.19802
14	Polygon	15	Rajasthan	Alwar	810400000000000	6.50266	4.27849	2.30859	13.3325
15	Polygon	16	Haryana	Ambala	607000000000000	1.13066	7.70874	-0.848441	7.65969
16	Polygon	17	Uttar Pradesh	Ambedkar Nagar	917800000000000	18.1102	4.39367	11.1718	7.79812
17	Polygon	18	Uttar Pradesh	Amethi		20.1361	2.68104	12.6565	10.4092
18	Polygon	19	Maharashtra	Amravati	2750300000000000	1.15168	4.50968	-2.96369	12.7324
19	Polygon	20	Gujarat	Amreli	2448000000000000	9.14591	2.39913	4.42947	14.4416
20	Polygon	21	Punjab	Amritsar	304900000000000	0.0740608	7.35633	1.81648	4.98065
21	Polygon	22	Uttar Pradesh	Amroha	913700000000000	13.8338	6.33513	2.86945	10.817
22	Polygon	23	Gujarat	Anand	2448200000000000	12.097	4.85973	2.97236	12.1881
23	Polygon	24	Andhra Pradesh	Anantapur	2855300000000000	12.7183	7.08356	7.31199	14.6958
24	Polygon	25	Jammu & Kashmir	Anantnag	101400000000000	-0.425714	5.63711	3.02236	2.70263
25	Polygon	26	Odisha	Angul	2138400000000000	5.02159	5.23341	0.212329	13.7773
26	Polygon	27	Arunachal Pradesh	Anjaw	1226000000000000	4.47207	7.38101	3.27092	13.3202
27	Polygon	28	Madhya Pradesh	Anuppur	2346100000000000	5.91626	-1.51615	-0.710837	15.5053
28	Polygon	29	Bihar	Araria	1020900000000000	16.7195	1.74964	11.193	10.2386
29	Polygon	30	Tamil Nadu	Ariyalur	3361600000000000	-0.495369	6.52971	2.94959	12.8509
30	Polygon	31	Gujarat	Arvalli		13.2282	3.10869	3.24191	16.9934
31	Polygon	32	Bihar	Arwal	1024000000000000	20.6797	2.56779	13.9341	9.4934
32	Polygon	33	Madhya Pradesh	Ashoknagar	2345900000000000	12.3495	3.84128	5.48373	14.6969
33	Polygon	34	Uttar Pradesh	Auraiya	916200000000000	18.6079	2.32784	5.79282	8.22047
34	Polygon	35	Bihar	Aurangabad	1023500000000000	22.0126	2.21038	14.4062	10.3898
35	Polygon	36	Maharashtra	Aurangabad	2751500000000000	3.97861	3.44557	-1.53825	12.0534
36	Polygon	37	Uttar Pradesh	Azamgarh	919100000000000	17.0684	5.78324	10.9254	7.07934
37	Polygon	38	Jammu & Kashmir	Badgam	100200000000000	-2.17936	8.58881	3.5252	3.19416
38	Polygon	39	Karnataka	Bagalkot	2955600000000000	11.3944	4.86663	6.09168	13.4237
39	Polygon	40	Uttarakhand	Bageshwar	506300000000000	-0.921713	5.89433	-0.980635	2.95821
40	Polygon	41	Uttar Pradesh	Baghpat	913900000000000	11.122	5.35211	0.718151	12.2721
41	Polygon	42	Uttar Pradesh	Bahraich	918000000000000	34.6898	4.30637	24.8565	7.54756
42	Polygon	43	Assam	Baksa	1832400000000000	6.31881	7.25958	1.00276	7.17552
43	Polygon	44	Madhya Pradesh	Balaghat	2345700000000000	5.47221	1.0903	2.72091	13.9781
44	Polygon	45	Odisha	Balangir	2139300000000000	11.9793	3.55374	4.28865	16.21
45	Polygon	46	Odisha	Baleshwar	2137700000000000	8.24539	3.5864	5.4747	8.64322
46	Polygon	47	Karnataka	Ballary	2956500000000000	14.7239	4.77518	6.87216	12.7551
47	Polygon	48	Uttar Pradesh	Ballia	919300000000000	15.6785	5.42521	9.01637	7.07404
48	Polygon	49	Chhattisgarh	Balod		8.51181	3.92748	1.51607	9.47012
49	Polygon	50	Chhattisgarh	Baloda Bazar		7.8003	3.79184	0.430023	10.0829
50	Polygon	51	Chhattisgarh	Balrampur		31.7568	2.15189	19.0157	5.65298
51	Polygon	52	Uttar Pradesh	Balrampur	918200000000000	8.47133	6.71936	3.09959	11.7986
52	Polygon	53	Uttar Pradesh	Banda	917000000000000	18.9941	4.54145	9.34547	11.9498
53	Polygon	54	Jammu & Kashmir	Bandipora	100900000000000	1.58583	9.63005	6.09549	1.59975
54	Polygon	55	Bihar	Banka	1022500000000000	21.0848	1.6456	13.9214	9.20982
55	Polygon	56	West Bengal	Bankura	1933900000000000	5.87552	5.40387	1.04978	9.83593
56	Polygon	57	Gujarat	Banskantha	2446900000000000	14.3488	4.94576	6.00263	15.4785
57	Polygon	58	Rajasthan	Banswara	812500000000000	12.6665	2.72098	5.36171	15.2759
58	Polygon	59	Uttar Pradesh	Barabanki	917600000000000	25.6253	4.49126	16.1154	10.1711
59	Polygon	60	Jammu & Kashmir	Baramulla	100800000000000	0.374126	7.68345	4.39856	3.08967
60	Polygon	61	Rajasthan	Baran	812800000000000	10.4146	0.652015	2.32942	13.7386
61	Polygon	62	Uttar Pradesh	Bareilly	915000000000000	20.8607	7.65957	10.0635	8.35045
62	Polygon	63	Odisha	Bargarh	2137000000000000	10.3879	3.28755	1.62559	14.5261
63	Polygon	64	Rajasthan	Barmer	811500000000000	12.4484	4.40856	8.59662	15.6969
64	Polygon	65	Punjab	Barnala	305400000000000	1.19455	6.97435	0.405301	6.35736
65	Polygon	66	Assam	Barpeta	1830300000000000	10.1589	6.32819	4.22089	7.96986
66	Polygon	67	Madhya Pradesh	Barwani	2344100000000000	16.588	0.860905	10.1871	16.721
67	Polygon	68	Chhattisgarh	Bastar	2241400000000000	12.2767	5.26747	6.45474	15.0312
68	Polygon	69	Uttar Pradesh	Basti	918500000000000	24.7184	4.5184	16.1448	6.76156
69	Polygon	70	Punjab	Bathinda	304600000000000	1.13884	7.05757	0.946875	6.12951
70	Polygon	71	Maharashtra	Beed	2752300000000000	5.22151	6.23887	-0.499954	14.2963
71	Polygon	72	Bihar	Begusarai	1022200000000000	18.5305	2.40206	11.4978	6.32208
72	Polygon	73	Karnataka	Belagavi	2955500000000000	5.1806	4.69915	3.62433	12.2486
73	Polygon	74	Chhattisgarh	Bemetra		8.91125	1.95555	2.18661	8.7138
74	Polygon	75	Karnataka	Bengaluru Rural	2958300000000000	3.07178	7.06201	3.24915	10.8979
75	Polygon	76	Karnataka	Bengaluru Urban	2957200000000000	-2.1276	5.0844	1.06104	9.31581
76	Polygon	77	Madhya Pradesh	Betul	2344700000000000	3.70711	1.78623	-0.313993	13.9258
77	Polygon	78	Uttar Pradesh	Bhadohi	919800000000000	20.3309	3.93139	12.2054	9.36832
78	Polygon	79	Telangana	Bhadradri Kothagudem		1.5482	7.28573	2.54484	9.56658
79	Polygon	80	Odisha	Bhadrak	2137800000000000	4.70748	3.9703	3.55847	7.63053
80	Polygon	81	Bihar	Bhagalpur	1022400000000000	19.7044	2.90086	13.0742	7.66482
81	Polygon	82	Maharashtra	Bhandara	2750600000000000	2.18648	4.16053	-0.482778	12.3882
82	Polygon	83	Rajasthan	Bharatpur	810500000000000	10.7867	1.77106	3.25741	13.9293
83	Polygon	84	Gujarat	Bharuch	2448800000000000	11.6193	5.75992	4.65254	13.6366
84	Polygon	85	Gujarat	Bhavnagar		13.4646	2.98665	8.65873	14.007
85	Polygon	86	Rajasthan	Bhilwara	812200000000000	5.56323	5.57432	0.276231	16.0338
86	Polygon	87	Madhya Pradesh	Bhind	2342000000000000	14.7711	3.15024	5.93892	12.6352
87	Polygon	88	Haryana	Bhiwani	608100000000000	3.44524	4.78567	-0.684376	6.8798
88	Polygon	89	Bihar	Bhojpur	1023100000000000	17.7438	4.31519	11.4479	9.39622
89	Polygon	90	Madhya Pradesh	Bhopal	2344400000000000	7.38842	0.575733	0.450198	10.2852
90	Polygon	91	Karnataka	Bidar	2955800000000000	9.02478	4.55437	2.79132	14.8474
91	Polygon	92	Chhattisgarh	Bijapur	2241700000000000	10.6127	4.52511	4.03294	12.336
92	Polygon	93	Uttar Pradesh	Bijnor	913400000000000	11.8018	5.97584	1.87527	10.2442
93	Polygon	94	Rajasthan	Bikaner	810100000000000	5.08864	7.17997	5.82364	17.5846
94	Polygon	95	Chhattisgarh	Bilaspur	2240600000000000	5.88591	2.20472	0.00827601	12.5181
95	Polygon	96	Himachal Pradesh	Bilaspur	203000000000000	0.624364	6.61402	2.04288	7.96488
96	Polygon	97	West Bengal	Birbhum	1933400000000000	6.35058	7.09552	0.923892	8.80321
97	Polygon	98	Manipur	Bishnupur	1427500000000000	3.55147	7.28117	5.05433	3.62282
98	Polygon	99	Assam	Biswanath		6.03594	7.17121	1.74299	8.70057
99	Polygon	100	Jharkhand	Bokaro	2035500000000000	14.2339	2.23365	10.8943	12.0456
100	Polygon	101	Assam	Bongaigaon	1831900000000000	8.48316	6.23284	4.24763	8.78902
101	Polygon	102	Gujarat	Botad	2448100000000000	14.2486	2.23102	7.86844	14.1349
102	Polygon	103	Odisha	Boudh	2139100000000000	12.0106	4.15926	4.9751	15.2114
103	Polygon	104	Uttar Pradesh	Budaun	914900000000000	23.8607	7.83294	10.7993	9.88275
104	Polygon	105	Uttar Pradesh	Bulandshahr	914200000000000	14.3324	5.84305	2.34974	9.07898
105	Polygon	106	Maharashtra	Buldhana	2750000000000000	6.43681	5.19454	-1.11097	11.9793
106	Polygon	107	Rajasthan	Bundi	812100000000000	5.62288	4.40993	1.34168	14.2097
107	Polygon	108	Madhya Pradesh	Burhanpur	2346700000000000	12.4741	1.57154	4.20283	9.77121
108	Polygon	109	Bihar	Buxar	1023200000000000	15.692	5.97524	9.47546	8.60513
109	Polygon	110	Assam	Cachar	1831600000000000	10.7325	7.14421	7.04994	9.19689
110	Polygon	111	Delhi	Central	709500000000000	1.22256	6.44335	0.536485	7.59404
111	Polygon	112	Karnataka	Chamarajanagar	2957800000000000	4.17778	8.28548	2.65394	13.2857
112	Polygon	113	Himachal Pradesh	Chamba	202300000000000	5.85696	8.10819	4.54684	4.74234
113	Polygon	114	Uttarakhand	Chamoli	505700000000000	0.260386	2.6856	-1.60854	3.07305
114	Polygon	115	Uttarakhand	Champawat	506500000000000	1.84697	6.98723	1.08697	3.14362
115	Polygon	116	Mizoram	Champhai	1528400000000000	0.148225	6.82869	1.28098	7.10638
116	Polygon	117	Uttar Pradesh	Chandauli	919600000000000	22.4356	7.43944	14.762	8.01155
117	Polygon	118	Manipur	Chandel	1428000000000000	10.6982	8.60933	8.51124	3.31952
118	Polygon	119	Chandigarh	Chandigarh	405500000000000	-2.52909	6.80857	-3.16324	11.0853
119	Polygon	120	Maharashtra	Chandrapur	2750900000000000	2.09911	4.32365	-1.36989	17.1152
120	Polygon	121	Arunachal Pradesh	Changlang	1225300000000000	2.30653	7.06643	3.23551	15.5008
121	Polygon	122	Assam	Charaideo		7.88198	9.00882	7.85677	10.5838
122	Polygon	123	Haryana	Charkhi Dadri		2.55707	3.94408	-1.76594	6.80557
123	Polygon	124	Jharkhand	Chatra	2034700000000000	21.0412	4.58095	15.0246	10.0896
124	Polygon	125	Tamil Nadu	Chennai	3360300000000000	-3.35063	5.17332	5.92588	8.71881
125	Polygon	126	Madhya Pradesh	Chhatarpur	2342500000000000	12.8833	2.83715	3.91089	12.4693
126	Polygon	127	Madhya Pradesh	Chhindwara	2345500000000000	4.52172	2.74508	0.998042	13.1282
127	Polygon	128	Gujarat	Chhotaudepur		16.2955	3.19486	9.42572	18.8967
128	Polygon	129	Karnataka	Chikballapur	2958200000000000	7.5367	8.03628	7.01429	10.1011
129	Polygon	130	Karnataka	Chikkamagaluru	2957000000000000	0.51159	6.59756	0.348359	14.1675
130	Polygon	131	Assam	Chirang	1832000000000000	7.74906	7.75449	2.78937	8.30114
131	Polygon	132	Karnataka	Chitradurga	2956600000000000	7.89696	4.70213	4.13471	12.9882
132	Polygon	133	Uttar Pradesh	Chitrakoot	917100000000000	21.558	5.79658	14.2404	12.7108
133	Polygon	134	Andhra Pradesh	Chittoor	2855400000000000	7.12433	7.24649	9.32906	14.4133
134	Polygon	135	Rajasthan	Chittorgarh	812600000000000	5.49958	5.10746	-0.493797	15.1255
135	Polygon	136	Manipur	Churachandpur	1427400000000000	7.90299	8.72154	6.50605	3.37425
136	Polygon	137	Rajasthan	Churu	810200000000000	4.15936	8.16848	2.67643	17.1716
137	Polygon	138	Tamil Nadu	Coimbatore	3363200000000000	-2.40431	4.75649	-1.75013	14.2722
138	Polygon	139	Tamil Nadu	Cuddalore	3361700000000000	-2.77032	7.53834	3.09514	11.755
139	Polygon	140	Odisha	Cuttack	2138100000000000	-5.51501	4.97284	-3.78196	8.96121
140	Polygon	141	Dadra & Nagar Haveli	Dadra & Nagar Haveli	2649600000000000	10.9726	4.79444	3.15699	10.5669
141	Polygon	142	West Bengal	Dakshin Dinajpur	1933100000000000	3.51026	1.81187	-0.345327	6.46666
142	Polygon	143	Karnataka	Dakshin Kannad	2957500000000000	-5.03173	5.86882	1.36974	9.84782
143	Polygon	144	Daman & Diu	Daman	2549500000000000	3.08983	6.47085	1.03426	9.14927
144	Polygon	145	Madhya Pradesh	Damoh	2342800000000000	13.8715	2.94481	6.83368	12.2548
145	Polygon	146	Gujarat	Dang	2448900000000000	14.6802	1.04711	10.3878	21.6459
146	Polygon	147	Chhattisgarh	Dantewada	2241600000000000	11.965	6.04388	8.0572	14.6259
147	Polygon	148	Bihar	Darbhanga	1021500000000000	20.0598	3.46342	10.5761	5.42812
148	Polygon	149	West Bengal	Darjiling	1932700000000000	0.0301046	2.5325	-5.65684	5.82813
149	Polygon	150	Assam	Darrang	1832500000000000	10.8119	7.01951	4.11413	7.40843
150	Polygon	151	Jammu & Kashmir	Data Not Available	999999	16.3	10.7	18.8	3.8
151	Polygon	152	Madhya Pradesh	Datia	2342200000000000	13.7501	2.76018	6.87622	15.5241
152	Polygon	153	Rajasthan	Dausa	810900000000000	5.97373	6.66137	1.98683	11.0605
153	Polygon	154	Karnataka	Davangere	2956700000000000	8.66775	4.20605	3.70748	12.1398
154	Polygon	155	Uttarakhand	Dehradun	506000000000000	-2.05419	0.960213	-2.85926	8.13886
155	Polygon	156	Odisha	Deogarh	2137300000000000	8.50274	6.05758	2.0659	14.4025
156	Polygon	157	Jharkhand	Deoghar	2035000000000000	18.6676	3.98521	14.8111	12.6937
157	Polygon	158	Uttar Pradesh	Deoria	919000000000000	15.5696	6.03701	9.96411	5.58293
158	Polygon	159	Gujarat	Devbhumi Dwarka		4.83765	7.87235	4.53861	15.3868
159	Polygon	160	Madhya Pradesh	Dewas	2343700000000000	6.82431	2.7631	-0.458819	11.4547
160	Polygon	161	Tripura	Dhalai	1629100000000000	2.3415	7.34993	2.27248	11.3019
161	Polygon	162	Chhattisgarh	Dhamtari	2241200000000000	7.79933	4.49327	1.67311	9.67592
162	Polygon	163	Jharkhand	Dhanbad	2035400000000000	14.3887	3.5185	11.8653	13.0422
163	Polygon	164	Madhya Pradesh	Dhar	2343800000000000	14.2567	0.955218	8.40597	12.9612
164	Polygon	165	Tamil Nadu	Dharmapuri	3363000000000000	-1.94404	7.06522	-0.281087	16.8792
165	Polygon	166	Karnataka	Dharwad	2956200000000000	7.25277	4.15883	2.88403	14.8263
166	Polygon	167	Assam	Dhemaji	1830800000000000	3.98084	10.3483	3.39378	10.6908
167	Polygon	168	Odisha	Dhenkanal	2138300000000000	0.747294	5.4409	-1.8225	11.5649
168	Polygon	169	Rajasthan	Dholpur	810600000000000	14.3051	2.72034	5.68676	13.2764
169	Polygon	170	Assam	Dhubri	1830100000000000	10.122	6.89484	6.8469	8.76263
170	Polygon	171	Maharashtra	Dhule	2749800000000000	6.5996	5.03502	0.248142	16.4318
171	Polygon	172	Arunachal Pradesh	Dibang Valley	1225700000000000	6.74425	4.87775	0.685392	11.4049
172	Polygon	173	Assam	Dibrugarh	1831000000000000	5.55312	10.098	5.11867	11.562
173	Polygon	174	Assam	Dima Hasao	1831500000000000	10.616	7.88152	5.27607	5.51701
174	Polygon	175	Nagaland	Dimapur	1326500000000000	-0.162861	9.53914	2.26831	5.51574
175	Polygon	176	Tamil Nadu	Dindigul	3361200000000000	-2.60855	5.54454	-0.333639	12.6246
176	Polygon	177	Madhya Pradesh	Dindori	2345300000000000	11.4599	-3.38472	4.54344	14.563
177	Polygon	178	Daman & Diu	Diu	2549400000000000	4.26814	8.08535	-0.234666	7.67331
178	Polygon	179	Jammu & Kashmir	Doda	101600000000000	5.37006	4.95964	3.5103	4.60282
179	Polygon	180	Gujarat	Dohad	2448500000000000	14.6909	4.11681	7.68051	16.5372
180	Polygon	181	Jharkhand	Dumka	2036200000000000	18.1429	3.8312	14.4081	15.5452
181	Polygon	182	Rajasthan	Dungarpur	812400000000000	12.6229	0.429637	4.43654	17.0531
182	Polygon	183	Chhattisgarh	Durg	2240900000000000	6.46851	2.30143	0.265022	7.97134
183	Polygon	184	Delhi	East	709300000000000	0.792588	7.88453	-0.194347	7.50036
184	Polygon	185	Sikkim	East District	1124400000000000	-2.14993	10.0738	2.28555	2.40363
185	Polygon	186	Meghalaya	East Garo Hills	1729400000000000	10.9112	4.18335	7.79385	7.34056
186	Polygon	187	Andhra Pradesh	East Godavari	2854500000000000	2.3602	5.05036	3.39228	13.2186
187	Polygon	188	Meghalaya	East Jantia Hills		25.3489	-0.487678	21.73	5.42954
188	Polygon	189	Arunachal Pradesh	Pakke Kessang		7.4373	13.7475	1.2564	10.2934
189	Polygon	190	Meghalaya	East Khasi Hills	1729800000000000	20.1107	2.35036	16.7143	3.11583
190	Polygon	191	Madhya Pradesh	East Nimar	2346600000000000	12.5867	2.74185	3.30184	10.0396
191	Polygon	192	Arunachal Pradesh	Lower Siang		0.506119	14.4705	0.874864	13.9869
192	Polygon	193	Jharkhand	East Singhbhum	2035700000000000	14.8204	4.55124	10.055	14.1375
193	Polygon	194	Kerala	Ernakulam	3259500000000000	-9.38752	6.75805	-1.47285	13.7694
194	Polygon	195	Tamil Nadu	Erode	3361000000000000	-1.21818	6.31961	-1.48205	15.1001
195	Polygon	196	Uttar Pradesh	Etah	920100000000000	20.4367	4.26715	8.30513	6.88343
196	Polygon	197	Uttar Pradesh	Etawah	916100000000000	19.157	3.70038	6.3494	6.86132
197	Polygon	198	Uttar Pradesh	Faizabad	917700000000000	20.4868	2.22044	12.1183	6.82659
198	Polygon	199	Haryana	Faridabad	608800000000000	4.39972	8.29572	0.154189	6.35317
199	Polygon	200	Punjab	Faridkot	304500000000000	2.17848	7.63031	3.51516	6.23589
200	Polygon	201	Uttar Pradesh	Farrukhabad	915900000000000	23.2595	5.60851	10.5241	7.07486
201	Polygon	202	Haryana	Fatehabad	607800000000000	5.03274	4.80107	1.74245	7.74908
202	Polygon	203	Punjab	Fatehgarh Sahib	304000000000000	-0.555293	6.34155	0.067042	7.13817
203	Polygon	204	Uttar Pradesh	Fatehpur	917200000000000	19.5698	4.28162	10.116	11.6171
204	Polygon	205	Punjab	Fazilka		5.45965	7.80733	6.42966	6.3778
205	Polygon	206	Uttar Pradesh	Firozabad	914700000000000	19.8008	4.61689	8.43905	6.22441
206	Polygon	207	Punjab	Firozepur	304300000000000	3.83691	7.73425	4.42569	6.49114
207	Polygon	208	Karnataka	Gadag	2956100000000000	13.3364	3.59259	5.8069	15.0364
208	Polygon	209	Maharashtra	Gadchiroli	2750800000000000	5.47462	5.45813	1.17061	15.3176
209	Polygon	210	Odisha	Gajapati	2138900000000000	8.95454	5.90338	6.27413	12.5699
210	Polygon	211	Jammu & Kashmir	Ganderbal	101100000000000	0.11649	7.93487	4.60581	2.10113
211	Polygon	212	Gujarat	Gandhinagar	2447300000000000	7.26345	4.48877	1.01078	12.2372
212	Polygon	213	Rajasthan	Ganganagar	809900000000000	5.43758	5.28264	6.75594	15.9873
213	Polygon	214	Odisha	Ganjam	2138800000000000	4.04097	3.38018	1.92438	11.6662
214	Polygon	215	Jharkhand	Garhwa	2034600000000000	18.2709	4.99691	12.7687	13.1307
215	Polygon	216	Chhattisgarh	Gariyaband		10.4777	4.7034	2.2336	11.4963
216	Polygon	217	Uttar Pradesh	Gautam Buddha Nagar	914100000000000	4.89445	6.5932	-1.32562	11.2149
217	Polygon	218	Bihar	Gaya	1023600000000000	20.7387	0.557579	13.355	8.89447
218	Polygon	219	Uttar Pradesh	Ghaziabad	914000000000000	5.4256	5.54156	-2.41061	10.7325
219	Polygon	220	Uttar Pradesh	Ghazipur	919500000000000	18.8265	8.55874	11.7811	6.90762
220	Polygon	221	Gujarat	Gir Somnath		4.33189	4.81734	2.15328	14.4655
221	Polygon	222	Jharkhand	Giridih	2034900000000000	19.2512	5.09096	14.7989	9.3513
222	Polygon	223	Assam	Goalpara	1830200000000000	10.2675	8.25002	6.64565	8.77879
223	Polygon	224	Jharkhand	Godda	2035100000000000	21.8126	4.77095	18.1251	11.7835
224	Polygon	225	Assam	Golaghat	1831300000000000	3.84765	7.6733	2.1593	7.75603
225	Polygon	226	Tripura	Gomati		0.0609429	6.59287	2.20937	11.358
226	Polygon	227	Uttar Pradesh	Gonda	918300000000000	30.7922	2.51644	19.8552	6.42318
227	Polygon	228	Maharashtra	Gondiya	2750700000000000	1.46021	4.7999	-0.940059	12.4956
228	Polygon	229	Bihar	Gopalganj	1021700000000000	16.1367	5.46017	10.2898	6.96301
229	Polygon	230	Uttar Pradesh	Gorakhpur	918800000000000	18.3547	6.49089	11.5645	5.7311
230	Polygon	231	Jharkhand	Gumla	2036600000000000	15.1732	5.72928	8.37655	14.0375
231	Polygon	232	Madhya Pradesh	Guna	2345800000000000	12.3554	1.50059	4.09645	14.2159
232	Polygon	233	Andhra Pradesh	Guntur	2854800000000000	1.18904	4.21528	-2.1411	11.8476
233	Polygon	234	Punjab	Gurdaspur	303500000000000	0.782725	6.81412	3.29356	5.90979
234	Polygon	235	Haryana	Gurugram	608600000000000	2.82306	6.51134	-0.692788	6.65641
235	Polygon	236	Madhya Pradesh	Gwalior	2342100000000000	13.3209	2.8673	5.91863	14.6253
236	Polygon	237	Assam	Hailakandi	1831800000000000	10.8691	8.1223	8.72353	9.17871
237	Polygon	238	Himachal Pradesh	Hamirpur	202800000000000	18.7396	2.30112	6.50157	12.0769
238	Polygon	239	Uttar Pradesh	Hamirpur	916800000000000	-0.34483	5.03919	1.01498	4.95562
239	Polygon	240	Rajasthan	Hanumangarh	810000000000000	4.99473	4.79302	4.40631	17.0332
240	Polygon	241	West Bengal	Haora	1934100000000000	-1.84155	5.97608	0.58496	5.58772
241	Polygon	242	Uttar Pradesh	Hapur		10.4071	5.3266	-0.303218	9.91111
242	Polygon	243	Madhya Pradesh	Harda	2344800000000000	7.30165	6.01383	-0.593224	10.9643
243	Polygon	244	Uttar Pradesh	Hardoi	915500000000000	25.7281	6.14637	14.6919	8.99979
244	Polygon	245	Uttarakhand	Haridwar	506800000000000	3.34709	6.69896	-1.68832	6.36076
245	Polygon	246	Karnataka	Hassan	2957400000000000	-0.327309	6.23296	-0.0254776	14.242
246	Polygon	247	Uttar Pradesh	Hathras	914400000000000	15.8954	1.46115	4.43994	7.91991
247	Polygon	248	Karnataka	Haveri	2956400000000000	10.0069	7.21119	5.0523	12.3479
248	Polygon	249	Jharkhand	Hazaribagh	2036000000000000	17.808	4.15035	12.1333	9.39214
249	Polygon	250	Maharashtra	Hingoli	2751200000000000	7.29932	6.02705	-0.285709	15.8218
250	Polygon	251	Haryana	Hisar	608000000000000	4.36421	5.22245	0.392418	7.75735
251	Polygon	252	Assam	Hojai		11.8935	1.33891	5.16077	5.0076
252	Polygon	253	Madhya Pradesh	Hoshangabad	2344900000000000	6.14945	-0.182518	-0.569444	11.4385
253	Polygon	254	Punjab	Hoshiarpur	303800000000000	0.226276	7.7059	1.60824	6.78
254	Polygon	255	West Bengal	Hugli	1933800000000000	0.691298	6.84975	1.16418	6.09924
255	Polygon	256	Telangana	Hyderabad	2853600000000000	-4.80491	5.70905	-2.22604	9.94626
256	Polygon	257	Kerala	Idukki	3259600000000000	-6.40867	4.99116	-0.456122	12.7142
257	Polygon	258	Manipur	Imphal East	1427800000000000	1.08611	7.68947	4.0736	3.59641
258	Polygon	259	Manipur	Imphal West	1427700000000000	-0.0653673	7.5253	3.93122	2.94826
259	Polygon	260	Madhya Pradesh	Indore	2343900000000000	6.71179	1.72724	1.77279	9.54668
260	Polygon	261	Madhya Pradesh	Jabalpur	2345100000000000	7.42468	0.160064	4.09061	12.7327
261	Polygon	262	Odisha	Jagatsinghapur	2138000000000000	-7.18058	7.65761	-3.05887	7.28756
262	Polygon	263	Telangana	Jagitial		2.00632	4.33085	-0.780561	12.2058
263	Polygon	264	Rajasthan	Jaipur	811000000000000	0.794713	5.81608	-0.85523	9.219
264	Polygon	265	Rajasthan	Jaisalmer	811400000000000	5.19908	6.26269	9.00226	12.9309
265	Polygon	266	Odisha	Jajapur	2138200000000000	1.32949	7.00017	-0.103563	9.1312
266	Polygon	267	Punjab	Jalandhar	303700000000000	0.304696	6.77874	2.15457	6.79914
267	Polygon	268	Uttar Pradesh	Jalaun	916500000000000	20.1584	5.45709	8.4625	11.0454
268	Polygon	269	Maharashtra	Jalgaon	2749900000000000	5.35085	4.47992	-1.04511	12.6664
269	Polygon	270	Maharashtra	Jalna	2751400000000000	7.84547	5.21419	-0.549842	13.7734
270	Polygon	271	Rajasthan	Jalore	811600000000000	15.1089	2.31981	7.47171	14.897
271	Polygon	272	West Bengal	Jalpaiguri	1932800000000000	0.706498	-0.177603	-4.1524	6.24732
272	Polygon	273	Jammu & Kashmir	Jammu	102100000000000	1.10062	10.1143	2.1093	6.3183
273	Polygon	274	Gujarat	Jamnagar	2447700000000000	3.80878	7.26737	2.6377	16.2274
274	Polygon	275	Jharkhand	Jamtara	2036300000000000	18.2412	5.70807	14.8515	14.8068
275	Polygon	276	Bihar	Jamui	1023800000000000	20.7091	2.58557	13.4407	8.13082
276	Polygon	277	Telangana	Jangoan		-3.01549	5.7748	-1.08539	11.6239
277	Polygon	278	Chhattisgarh	Janjgir-Champa	2240500000000000	6.07168	3.07714	-2.79631	12.382
278	Polygon	279	Chhattisgarh	Jashpur	2240200000000000	6.42674	6.01659	-0.351014	12.361
279	Polygon	280	Uttar Pradesh	Jaunpur	919400000000000	19.2571	3.88486	12.1382	8.4999
280	Polygon	281	Telangana	Jayashankar Bhupalapal		2.47831	3.79376	2.0591	11.1016
281	Polygon	282	Bihar	Jehanabad	1023900000000000	20.8995	2.44418	13.6295	8.93471
282	Polygon	283	Madhya Pradesh	Jhabua	2346400000000000	14.6135	3.21609	7.98076	13.5829
283	Polygon	284	Haryana	Jhajjar	608300000000000	3.74257	3.36198	-0.51925	7.31438
284	Polygon	285	Rajasthan	Jhalawar	812900000000000	7.13694	2.54114	0.161944	13.0678
285	Polygon	286	Uttar Pradesh	Jhansi	916600000000000	19.0024	3.03531	9.44943	12.6071
286	Polygon	287	West Bengal	Jhargram		8.47887	7.81995	0.912608	9.47177
287	Polygon	288	Odisha	Jharsuguda	2137100000000000	6.21217	4.53701	-1.89984	14.1485
288	Polygon	289	Rajasthan	Jhunjhunu	810300000000000	0.547395	6.68479	-1.09283	12.2108
289	Polygon	290	Haryana	Jind	607700000000000	5.12928	3.2483	0.517169	8.33848
290	Polygon	291	Manipur	Jiribam		8.65112	8.41539	8.61418	7.35416
291	Polygon	292	Rajasthan	Jodhpur	811300000000000	8.4501	5.0668	5.7983	13.5811
292	Polygon	293	Telangana	Jogulamba Gadwa		12.5398	2.50207	5.8397	12.1343
293	Polygon	294	Assam	Jorhat	1831200000000000	3.87583	5.61599	2.40844	8.66232
294	Polygon	295	Gujarat	Junagadh	2447900000000000	-0.834345	3.66554	-2.33941	15.533
295	Polygon	296	Chhattisgarh	Kabirdham	2240700000000000	9.58434	1.08978	3.01439	9.5349
296	Polygon	297	Gujarat	Kachchh	2446800000000000	16.335	8.40687	12.6505	18.6288
297	Polygon	298	Bihar	Kaimur (Bhabua)	1023300000000000	21.196	6.26756	14.0933	8.89084
298	Polygon	299	Haryana	Kaithal	607300000000000	3.34375	5.20011	0.14256	8.19977
299	Polygon	300	Manipur	Kakching		5.11826	8.00998	6.17004	3.18542
300	Polygon	301	Karnataka	Kalaburgi	2957900000000000	15.3126	5.85872	8.00733	17.504
301	Polygon	302	Odisha	Kalahandi	2139500000000000	12.773	3.71798	5.8602	17.5971
302	Polygon	303	West Bengal	Kalimpong		-2.61242	5.44584	-5.29636	5.61519
303	Polygon	304	Telangana	Kamareddy		5.26171	2.58515	0.552992	13.0345
304	Polygon	305	Manipur	Kamjong		6.88728	7.85802	8.47491	3.88588
305	Polygon	306	Assam	Kamrup	1832100000000000	8.67692	6.17982	2.41793	6.43906
306	Polygon	307	Assam	Kamrup Metro	1832200000000000	6.68122	5.02774	1.01608	5.34059
307	Polygon	308	Tamil Nadu	Kanchipuram	3360400000000000	-1.82342	8.46251	6.80221	12.0964
308	Polygon	309	Odisha	Kandhamal	2139000000000000	10.2902	4.15395	6.11753	15.586
309	Polygon	310	Manipur	Kangpokpi		3.04736	8.84068	5.49904	3.94857
310	Polygon	311	Himachal Pradesh	Kangra	202400000000000	2.1525	5.79133	1.73505	4.90732
311	Polygon	312	Chhattisgarh	Kanker	2241300000000000	11.9135	6.73943	6.95354	11.7996
312	Polygon	313	Uttar Pradesh	Kannauj	916000000000000	22.6664	2.4491	10.0718	6.9337
313	Polygon	314	Tamil Nadu	Kanniyakumari	3362900000000000	-8.80229	5.38692	-1.21534	10.1916
314	Polygon	315	Kerala	Kannur	3258900000000000	-3.67592	6.65496	1.77858	10.6721
315	Polygon	316	Uttar Pradesh	Kanpur Dehat	916300000000000	17.9745	4.42875	5.21986	9.51218
316	Polygon	317	Uttar Pradesh	Kanpur Nagar	916400000000000	13.739	4.02226	4.01528	8.7403
317	Polygon	318	Punjab	Kapurthala	303600000000000	1.55666	8.74042	3.00039	7.55937
318	Polygon	319	Puducherry	Karaikal	3463700000000000	-1.03371	7.8855	7.13114	9.59172
319	Polygon	320	Rajasthan	Karauli	810700000000000	13.1279	5.25843	4.9847	13.133
320	Polygon	321	Assam	Karbi Anglong	1831400000000000	8.32033	5.1536	3.57228	5.89307
321	Polygon	322	Jammu & Kashmir	Kargil	100400000000000	6.11357	4.36839	6.78686	1.30875
322	Polygon	323	Assam	Karimganj	1831700000000000	12.4037	4.30791	10.4027	9.58008
323	Polygon	324	Telangana	Karimnagar	2853400000000000	-4.45501	6.0445	-3.10766	12.0297
324	Polygon	325	Haryana	Karnal	607400000000000	5.27011	5.86419	1.20323	8.37938
325	Polygon	326	Tamil Nadu	Karur	3361300000000000	-1.94347	4.63821	-0.0366869	12.726
326	Polygon	327	Kerala	Kasaragod	3258800000000000	-6.27192	6.82257	0.632321	13.4312
327	Polygon	328	Uttar Pradesh	Kasganj	920200000000000	23.0517	5.1917	9.89774	8.14435
328	Polygon	329	Jammu & Kashmir	Kathua	100700000000000	1.39112	5.9146	-0.751362	7.17701
329	Polygon	330	Bihar	Katihar	1021200000000000	19.4451	3.07123	13.5481	8.0686
330	Polygon	331	Madhya Pradesh	Katni	2345000000000000	11.321	-0.570198	5.89543	13.3187
331	Polygon	332	Uttar Pradesh	Kaushambi	917400000000000	19.8619	3.70299	13.0043	10.4578
332	Polygon	333	Odisha	Kendrapara	2137900000000000	-2.79198	7.35803	0.057496	6.92935
333	Polygon	334	Odisha	Kenduajhar	2137500000000000	14.5275	3.00112	6.82979	13.2261
334	Polygon	335	Bihar	Khagaria	1022300000000000	19.4399	3.17255	12.4612	6.22042
335	Polygon	336	Telangana	Khammam	2854100000000000	-1.47968	7.20269	-0.693329	8.64338
336	Polygon	337	Madhya Pradesh	Khargone	2344000000000000	14.5705	-0.213222	4.89027	11.2312
337	Polygon	338	Gujarat	Kheda	2448300000000000	13.0908	5.34795	3.72671	13.4749
338	Polygon	339	Uttar Pradesh	Kheri	915300000000000	27.4493	0.493961	17.2351	9.55961
339	Polygon	340	Odisha	Khorda	2138600000000000	-7.82687	4.52718	-4.23303	8.70472
340	Polygon	341	Tripura	Khowai		1.59899	8.58186	1.89138	10.3182
341	Polygon	342	Jharkhand	Khunti	2036500000000000	16.0004	4.01811	8.42539	13.9146
342	Polygon	343	Himachal Pradesh	Kinnaur	203400000000000	3.32126	5.44827	3.54802	4.67115
343	Polygon	344	Nagaland	Kiphire	1326900000000000	6.02154	5.93344	7.67684	6.98437
344	Polygon	345	Bihar	Kishanganj	1021000000000000	16.3111	3.44404	10.8555	9.17347
345	Polygon	346	Jammu & Kashmir	Kishtwar	101800000000000	7.28601	3.00277	6.17625	3.07648
346	Polygon	347	West Bengal	Koch Bihar	1932900000000000	2.17391	2.05198	-2.24819	5.79667
347	Polygon	348	Karnataka	Kodagu	2957600000000000	0.6847	8.82953	3.07173	10.6145
348	Polygon	349	Jharkhand	Koderma	2034800000000000	18.9477	4.88678	14.6824	7.72636
349	Polygon	350	Nagaland	Kohima	1327000000000000	-0.94013	8.60181	1.26886	6.06774
350	Polygon	351	Assam	Kokrajhar	1830000000000000	7.6204	5.07464	3.85735	8.68298
351	Polygon	352	Karnataka	Kolar	2958100000000000	4.52532	7.78736	6.35465	10.8593
352	Polygon	353	Mizoram	Kolasib	1528200000000000	0.577585	8.79868	3.8614	10.2149
353	Polygon	354	Maharashtra	Kolhapur	2753000000000000	-0.754858	5.47458	-0.273196	10.834
354	Polygon	355	West Bengal	Kolkata	1934200000000000	-2.74739	5.55421	0.0606014	5.18448
355	Polygon	356	Kerala	Kollam	3260000000000000	-10.431	5.2537	-1.05097	12.8343
356	Polygon	357	Chhattisgarh	Kondagaon		13.3922	4.68584	8.71892	13.2971
357	Polygon	358	Karnataka	Koppal	2956000000000000	16.4599	4.52474	7.63312	14.5826
358	Polygon	359	Odisha	Koraput	2139800000000000	13.6937	3.47715	7.4905	18.9661
359	Polygon	360	Chhattisgarh	Korba	2240400000000000	3.64675	4.22	-2.35481	14.0959
360	Polygon	361	Chhattisgarh	Korea	2240000000000000	4.33481	4.50837	-0.990022	12.2686
361	Polygon	362	Rajasthan	Kota	812700000000000	4.43485	1.24333	-0.584792	12.6814
362	Polygon	363	Kerala	Kottayam	3259700000000000	-10.431	7.32876	-1.46457	14.2162
363	Polygon	364	Kerala	Kozhikode	3259100000000000	-4.7207	7.02563	0.357812	11.3705
364	Polygon	365	Arunachal Pradesh	Kra Daddi		11.109	5.79513	5.95909	14.3555
365	Polygon	366	Andhra Pradesh	Krishna	2854700000000000	-1.84315	4.55337	-2.46579	11.5351
366	Polygon	367	Tamil Nadu	Krishnagiri	3363100000000000	-2.46413	7.41569	-1.08293	16.6672
367	Polygon	368	Jammu & Kashmir	Kulgam	101500000000000	-1.67553	6.34698	2.41895	3.48195
368	Polygon	369	Himachal Pradesh	Kullu	202600000000000	3.56971	5.41506	2.22935	4.28748
369	Polygon	370	Telangana	Kumuram Bheem Asifabad		5.35386	5.10585	2.97443	13.299
370	Polygon	371	Jammu & Kashmir	Kupwara	100100000000000	2.13556	6.10989	5.30378	1.98176
371	Polygon	372	Andhra Pradesh	Kurnool	2855200000000000	13.2706	5.43364	5.25792	15.9364
372	Polygon	373	Haryana	Kurukshetra	607200000000000	2.40987	6.41523	-0.262504	8.57421
373	Polygon	374	Arunachal Pradesh	Kurung Kumey	1225600000000000	9.40078	0.471221	4.35193	12.8595
374	Polygon	375	Uttar Pradesh	Kushi Nagar	918900000000000	19.8721	6.15838	12.6339	5.85785
375	Polygon	376	Himachal Pradesh	Lahul And Spit	202500000000000	2.89901	5.3862	3.25006	3.23584
376	Polygon	377	Assam	Lakhimpur	1830700000000000	3.65682	6.651	1.81832	8.38576
377	Polygon	378	Bihar	Lakhisarai	1022700000000000	20.0752	2.50514	13.2244	7.46455
378	Polygon	379	Lakshadweep	Lakshadweep	3158700000000000	999999	999999	999999	999999
379	Polygon	380	Uttar Pradesh	Lalitpur	916700000000000	20.8997	5.82724	11.8056	10.9534
380	Polygon	381	Jharkhand	Latehar	2035900000000000	18.982	4.7984	13.0553	12.0826
381	Polygon	382	Maharashtra	Latur	2752400000000000	4.32283	6.12924	-0.53401	14.6076
382	Polygon	383	Mizoram	Lawngtlai	1528700000000000	2.54329	7.21799	3.08187	14.5717
383	Polygon	384	Jammu & Kashmir	Leh Ladakh	100300000000000	0.00123032	4.16422	4.92581	2.85906
384	Polygon	385	Jharkhand	Lohardaga	2035600000000000	15.8167	3.5264	9.26839	11.8094
385	Polygon	386	Arunachal Pradesh	Lohit	1225900000000000	-0.00869667	11.5	1.99208	14.2119
386	Polygon	387	Arunachal Pradesh	Longding		8.20764	12.0855	6.5622	12.296
387	Polygon	388	Nagaland	Longleng	1326800000000000	5.80669	7.73982	8.27296	11.2814
388	Polygon	389	Arunachal Pradesh	Lower Dibang Valley	1225800000000000	-1.47957	10.3701	1.86991	15.5835
389	Polygon	390	Arunachal Pradesh	Lower Subansiri	1225500000000000	3.97486	7.77112	0.805731	11.9865
390	Polygon	391	Uttar Pradesh	Lucknow	915700000000000	15.4232	2.84238	7.71165	12.3575
391	Polygon	392	Punjab	Ludhiana	304100000000000	-0.736205	5.48323	0.22465	6.815
392	Polygon	393	Mizoram	Lunglei	1528600000000000	-1.21358	8.47683	0.669913	12.3038
393	Polygon	394	Bihar	Madhepura	1021300000000000	19.5748	5.59808	12.8701	7.24314
394	Polygon	395	Bihar	Madhubani	1020700000000000	20.9877	5.34859	10.9016	7.22079
395	Polygon	396	Tamil Nadu	Madurai	3362300000000000	-4.6137	5.77057	-0.389732	10.9512
396	Polygon	397	Telangana	Mahabubnagar	2853800000000000	11.6022	4.33937	6.39931	12.8116
397	Polygon	398	Uttar Pradesh	Maharajganj	918700000000000	24.13	5.56858	14.7216	6.19957
398	Polygon	399	Chhattisgarh	Mahasamund	2241100000000000	9.40233	4.5214	0.428446	11.2018
399	Polygon	400	Puducherry	Mahe	3463600000000000	1.00928	8.9345	8.16265	6.13331
400	Polygon	401	Haryana	Mahendragarh	608400000000000	1.60911	5.45196	-1.46497	5.57461
401	Polygon	402	Gujarat	Mahesana	2447100000000000	8.22602	4.47895	2.01213	13.0975
402	Polygon	403	Gujarat	Mahisagar		13.2444	3.61736	4.24659	17.7544
403	Polygon	404	Uttar Pradesh	Mahoba	916900000000000	18.8456	2.10034	7.55833	11.3302
404	Polygon	405	Telangana	Mahuababad		-1.15649	4.72143	0.376145	10.5789
405	Polygon	406	Uttar Pradesh	Mainpuri	914800000000000	19.9939	4.49257	7.51363	5.93485
406	Polygon	407	Assam	Majuli		5.82895	6.71903	3.40156	8.16394
407	Polygon	408	Kerala	Malappuram	3259200000000000	-4.25804	7.00023	-0.163278	14.8314
408	Polygon	409	West Bengal	Maldah	1933200000000000	6.65589	4.2435	0.660897	6.99782
409	Polygon	410	Odisha	Malkangiri	2139900000000000	13.4172	3.87994	9.84591	19.6286
410	Polygon	411	Mizoram	Mamit	1528100000000000	1.32625	8.18929	4.82068	11.9699
411	Polygon	412	Telangana	Mancherial		0.949998	4.68936	-0.648885	12.131
412	Polygon	413	Himachal Pradesh	Mandi	202700000000000	0.981283	4.57323	1.25794	5.0841
413	Polygon	414	Madhya Pradesh	Mandla	2345400000000000	9.67489	-0.852621	5.62034	15.0865
414	Polygon	415	Madhya Pradesh	Mandsaur	2343300000000000	7.12187	1.84144	-0.579578	12.9151
415	Polygon	416	Karnataka	Mandya	2957300000000000	0.850269	6.16535	-0.382097	13.9146
416	Polygon	417	Punjab	Mansa	304700000000000	1.34876	6.14637	-0.162785	6.59241
417	Polygon	418	Assam	Marigaon	1830400000000000	12.054	4.80896	4.3085	5.97184
418	Polygon	419	Uttar Pradesh	Mathura	914500000000000	15.8892	3.37178	4.51553	9.58204
419	Polygon	420	Uttar Pradesh	Mau	919200000000000	15.0778	5.12512	8.87905	6.37241
420	Polygon	421	Odisha	Mayurbhanj	2137600000000000	17.0562	5.75695	9.74702	13.1884
421	Polygon	422	Telangana	Medak	2853500000000000	3.9194	5.6632	0.426764	12.3897
422	Polygon	423	Telangana	Medchal Malkajgiri		-3.68514	6.08075	-2.24846	10.6952
423	Polygon	424	Uttar Pradesh	Meerut	913800000000000	8.94446	6.1921	-0.924494	10.3678
424	Polygon	425	Haryana	Mewat	608700000000000	12.0276	8.38026	5.94523	6.76453
425	Polygon	426	Uttar Pradesh	Mirzapur	919900000000000	23.0401	3.73333	14.3121	10.0492
426	Polygon	427	Punjab	Moga	304200000000000	2.30311	7.32827	3.39194	6.73869
427	Polygon	428	Nagaland	Mokokchung	1326200000000000	2.43932	6.08711	4.35812	10.3502
428	Polygon	429	Nagaland	Mon	1326100000000000	7.32453	9.13971	9.46058	10.7692
429	Polygon	430	Uttar Pradesh	Moradabad	913500000000000	15.9492	5.57424	5.21639	9.89117
430	Polygon	431	Gujarat	Morbi		9.97362	6.28669	5.09053	16.0613
431	Polygon	432	Madhya Pradesh	Morena	2341900000000000	15.4018	2.82562	5.69016	13.441
432	Polygon	433	Maharashtra	Mumbai	2751900000000000	-2.30193	4.21976	2.83462	7.06414
433	Polygon	434	Maharashtra	Mumbai Suburban	2751800000000000	-2.28216	4.19681	2.51491	7.6238
434	Polygon	435	Chhattisgarh	Mungeli		7.92384	0.955244	1.57724	10.8025
435	Polygon	436	Bihar	Munger	1022600000000000	18.1811	0.540002	11.4681	6.62432
436	Polygon	437	West Bengal	Murshidabad	1933300000000000	5.16273	2.97662	2.60293	6.7866
437	Polygon	438	Uttar Pradesh	Muzaffarnagar	913300000000000	10.6184	7.60256	0.597161	10.6168
438	Polygon	439	Bihar	Muzaffarpur	1021600000000000	20.4322	7.22178	11.0689	4.91361
439	Polygon	440	Karnataka	Mysuru	2957700000000000	-0.00937408	7.39381	-0.904908	12.668
440	Polygon	441	Odisha	Nabrangpur	2139700000000000	14.3287	3.2268	8.00948	18.9385
441	Polygon	442	West Bengal	Nadia	1933600000000000	1.44423	7.58918	1.58311	5.33912
442	Polygon	443	Assam	Nagaon	1830500000000000	9.91928	1.07278	2.88227	6.29012
443	Polygon	444	Tamil Nadu	Nagapattinam	3361800000000000	-5.36895	6.15663	1.99075	11.6953
444	Polygon	445	Telangana	Nagarkurnool		10.2138	7.4446	4.85442	10.7749
445	Polygon	446	Rajasthan	Nagaur	811200000000000	7.31011	7.72921	4.09915	13.3511
446	Polygon	447	Maharashtra	Nagpur	2750500000000000	0.755928	4.62587	-1.64773	11.2226
447	Polygon	448	Uttarakhand	Nainital	506600000000000	0.429599	3.76553	-1.52047	4.08726
448	Polygon	449	Bihar	Nalanda	1022900000000000	21.6397	2.53073	14.0404	7.87321
449	Polygon	450	Assam	Nalbari	1832300000000000	6.4108	4.92089	1.16567	6.66299
450	Polygon	451	Telangana	Nalgonda	2853900000000000	2.76174	2.80382	0.933769	10.4238
451	Polygon	452	Tamil Nadu	Namakkal	3360900000000000	-3.32016	5.37951	-1.07524	13.603
452	Polygon	453	Arunachal Pradesh	Namsai		1.30548	11.6662	3.35765	17.0998
453	Polygon	454	Maharashtra	Nanded	2751100000000000	4.57831	6.1282	-1.56143	16.2883
454	Polygon	455	Maharashtra	Nandurbar	2749700000000000	9.26609	5.65292	2.02846	16.4538
455	Polygon	456	Chhattisgarh	Narayanpur	2241500000000000	13.0559	5.19719	7.06398	12.7397
456	Polygon	457	Gujarat	Narmada	2448700000000000	15.0299	3.45678	7.20754	19.455
457	Polygon	458	Madhya Pradesh	Narsinghpur	2345200000000000	7.20011	3.95644	2.73588	10.1958
458	Polygon	459	Maharashtra	Nashik	2751600000000000	6.5146	2.97828	0.638476	14.3191
459	Polygon	460	Gujarat	Navsari	2449000000000000	4.23981	6.60683	4.15665	13.884
460	Polygon	461	Bihar	Nawada	1023700000000000	21.4236	2.52036	14.4944	7.07101
461	Polygon	462	Punjab	Nawanshahr	303900000000000	0.74077	7.21025	1.46701	6.84317
462	Polygon	463	Odisha	Nayagarh	2138500000000000	0.896073	5.4251	0.524971	12.373
463	Polygon	464	Madhya Pradesh	Neemuch	2343200000000000	4.72453	2.37383	-1.92129	13.905
464	Polygon	465	Delhi	New Delhi	709400000000000	1.64345	6.43069	0.699658	7.952
465	Polygon	466	Andaman & Nicobar Island	Nicobars	3563800000000000	4.59037	9.5628	8.32616	3.99598
466	Polygon	467	Telangana	Nirmal		8.24419	2.70143	2.95653	13.2144
467	Polygon	468	Telangana	Nizamabad	2853300000000000	4.8209	0.288274	-0.0897478	12.5132
468	Polygon	469	Manipur	Noney		7.64431	7.20156	6.85918	4.86464
469	Polygon	470	Delhi	North	709100000000000	2.39529	7.38606	1.63438	7.53966
470	Polygon	471	Andaman & Nicobar Island	North & Middle Andaman	3563900000000000	5.13122	7.97704	8.57606	9.10506
471	Polygon	472	Sikkim	North District	1124100000000000	0.67774	5.49653	2.53525	1.79838
472	Polygon	473	Delhi	North East	709200000000000	2.46739	7.52869	1.5274	6.82017
473	Polygon	474	Meghalaya	North Garo Hills		11.4557	3.62724	9.98375	7.21081
474	Polygon	475	Goa	North Goa	3058500000000000	-5.89736	9.02843	3.49872	11.5645
475	Polygon	476	Tripura	North Tripura	1629200000000000	2.98121	3.14343	2.43224	10.8797
476	Polygon	477	West Bengal	North Twenty Four Pargan	1933700000000000	-1.93786	5.69277	-0.397821	5.26659
477	Polygon	478	Delhi	North West	709000000000000	3.10105	6.23514	2.01446	8.02834
478	Polygon	479	Odisha	Nuapada	2139400000000000	12.4166	4.91366	5.7165	16.5794
479	Polygon	480	Maharashtra	Osmanabad	2752500000000000	4.31059	5.83866	0.395949	13.7211
480	Polygon	481	Jharkhand	Pakur	2035300000000000	21.6625	4.46273	19.441	13.1463
481	Polygon	482	Kerala	Palakkad	3259300000000000	-4.58271	4.61821	-1.34853	14.9563
482	Polygon	483	Jharkhand	Palamu	2035800000000000	20.1067	3.6643	14.5611	11.8318
483	Polygon	484	Maharashtra	Palghar		4.34664	3.10937	3.67378	10.4056
484	Polygon	485	Rajasthan	Pali	811800000000000	10.0651	2.69454	3.14534	15.2351
485	Polygon	486	Haryana	Palwal	608900000000000	9.85988	8.86099	3.65764	6.79406
486	Polygon	487	Gujarat	Panch Mahal	2448400000000000	12.7731	2.65689	3.31439	17.8885
487	Polygon	488	Haryana	Panchkula	606900000000000	-0.563977	8.47548	-0.568153	7.32699
488	Polygon	489	Haryana	Panipat	607500000000000	5.51731	3.38438	1.06367	8.03192
489	Polygon	490	Madhya Pradesh	Panna	2342600000000000	11.8031	2.95146	4.6902	12.8604
490	Polygon	491	Arunachal Pradesh	Papum Pare	1224800000000000	1.73561	9.98254	-1.55866	9.89323
491	Polygon	492	Maharashtra	Parbhani	2751300000000000	6.89025	6.22339	-0.990059	14.4826
492	Polygon	493	Bihar	Paschim Champaran	1020300000000000	18.8778	1.52013	11.3946	7.68993
493	Polygon	494	West Bengal	Paschim Medinipur	1934400000000000	4.57517	7.48061	1.44862	8.29287
494	Polygon	495	West Bengal	Paschimi Barddhama		2.20165	6.68716	-1.44791	9.45963
495	Polygon	496	Gujarat	Patan	2447000000000000	13.497	6.69134	6.92705	14.5381
496	Polygon	497	Kerala	Pathanamthitta	3259900000000000	-10.1136	5.77771	-1.83717	13.4573
497	Polygon	498	Punjab	Pathankot		-1.01929	5.96544	0.456463	3.3338
498	Polygon	499	Punjab	Patiala	304800000000000	-1.60315	5.4208	-1.40696	6.7832
499	Polygon	500	Bihar	Patna	1023000000000000	17.3193	2.8756	10.5282	7.63376
500	Polygon	501	Uttarakhand	Pauri Garhwal	506100000000000	0.629629	4.45334	-2.54215	7.32363
501	Polygon	502	Telangana	Peddapalli		-3.49582	4.35132	-3.29773	11.7174
502	Polygon	503	Tamil Nadu	Perambalur	3361500000000000	-1.80426	4.83251	1.51973	12.611
503	Polygon	504	Nagaland	Peren	1327100000000000	3.18352	10.7153	3.16632	4.90251
504	Polygon	505	Nagaland	Phek	1326600000000000	3.06346	5.76655	4.28693	5.59391
505	Polygon	506	Manipur	Pherzawl		9.86738	11.5094	8.75918	4.38184
506	Polygon	507	Uttar Pradesh	Pilibhit	915100000000000	22.6812	5.70889	12.6229	8.73128
507	Polygon	508	Uttarakhand	Pithoragarh	506200000000000	2.40485	4.58695	0.453417	2.84895
508	Polygon	509	Puducherry	Puducherry	3463500000000000	-2.15093	7.70395	8.31702	7.29786
509	Polygon	510	Jammu & Kashmir	Poonch	100500000000000	1.81777	3.42412	4.32753	5.30689
510	Polygon	511	Gujarat	Porbander	2447800000000000	-1.73996	5.86224	-1.17617	15.2752
511	Polygon	512	Andhra Pradesh	Prakasam	2854900000000000	5.96616	7.75362	1.94092	11.6649
512	Polygon	513	Rajasthan	Pratapgarh	813100000000000	19.6467	2.99858	12.4586	10.5176
513	Polygon	514	Uttar Pradesh	Pratapgarh	917300000000000	10.3503	1.82835	3.40177	15.2905
514	Polygon	515	Tamil Nadu	Pudukkottai	3362100000000000	-2.53284	2.7963	0.924001	13.577
515	Polygon	516	Jammu & Kashmir	Pulwama	101200000000000	-2.6627	6.40791	2.52543	3.0024
516	Polygon	517	Maharashtra	Pune	2752100000000000	-1.41988	5.20671	-0.671616	12.0498
517	Polygon	518	West Bengal	Purba Barddhaman	1933500000000000	3.92742	8.75614	0.954568	7.49161
518	Polygon	519	West Bengal	Purba Medinipur	1934500000000000	-0.513418	6.16795	-0.551385	7.13055
519	Polygon	520	Bihar	Purbi Champaran	1020400000000000	20.2927	6.30611	11.6309	6.02275
520	Polygon	521	Odisha	Puri	2138700000000000	-7.49454	6.80998	-3.34955	8.65038
521	Polygon	522	Bihar	Purnia	1021100000000000	19.5584	3.7818	13.6191	8.72844
522	Polygon	523	West Bengal	Puruliya	1934000000000000	6.60878	5.29798	-0.172985	10.6702
523	Polygon	524	Uttar Pradesh	Rae Bareli	915800000000000	18.9162	4.13358	10.4344	12.4916
524	Polygon	525	Karnataka	Raichur	2955900000000000	16.0497	4.56661	8.75138	16.6442
525	Polygon	526	Maharashtra	Raigad	2752000000000000	-0.853726	3.09136	1.50809	9.5377
526	Polygon	527	Chhattisgarh	Raigarh	2240300000000000	6.62152	3.73681	-2.9477	12.5854
527	Polygon	528	Chhattisgarh	Raipur	2241000000000000	5.67485	3.43125	-0.404605	8.45802
528	Polygon	529	Madhya Pradesh	Raisen	2344600000000000	11.0417	-0.545497	1.91834	10.5526
529	Polygon	530	Telangana	Rajanna Sircilla		0.00450482	6.29498	-1.57193	12.8764
530	Polygon	531	Jammu & Kashmir	Rajauri	100600000000000	2.84756	5.63492	3.34827	6.32078
531	Polygon	532	Madhya Pradesh	Rajgarh	2344200000000000	9.42343	1.06591	2.07799	13.549
532	Polygon	533	Gujarat	Rajkot	2447600000000000	2.47183	4.9181	0.24895	14.6187
533	Polygon	534	Chhattisgarh	Rajnandgaon	2240800000000000	10.0594	4.76752	2.9015	9.93004
534	Polygon	535	Rajasthan	Rajsamand	812300000000000	8.68586	2.74056	0.887996	16.2606
535	Polygon	536	Karnataka	Ramanagara	2958400000000000	2.31196	6.95472	1.70294	13.5529
536	Polygon	537	Tamil Nadu	Ramanathapuram	3362600000000000	-4.84845	6.10279	1.90156	11.0114
537	Polygon	538	Jammu & Kashmir	Ramban	101700000000000	2.70514	4.98485	2.63861	4.49145
538	Polygon	539	Jharkhand	Ramgarh	2036100000000000	13.3617	0.201068	7.82554	11.8215
539	Polygon	540	Uttar Pradesh	Rampur	913600000000000	17.8773	4.49994	7.03682	9.38224
540	Polygon	541	Jharkhand	Ranchi	2036400000000000	14.1662	0.585905	7.65139	12.5749
541	Polygon	542	Telangana	Ranga Reddy	2853700000000000	-0.0588296	5.08699	-0.630295	10.763
542	Polygon	543	Madhya Pradesh	Ratlam	2343400000000000	9.44223	2.90454	2.00341	12.3986
543	Polygon	544	Maharashtra	Ratnagiri	2752800000000000	-1.30141	3.71289	0.672994	10.3562
544	Polygon	545	Odisha	Rayagada	2139600000000000	13.1366	4.01426	7.78853	16.6875
545	Polygon	546	Jammu & Kashmir	Reasi	102000000000000	3.57126	6.55416	3.09145	5.54772
546	Polygon	547	Madhya Pradesh	Rewa	2343000000000000	12.1191	6.37684	5.39882	11.5835
547	Polygon	548	Haryana	Rewari	608500000000000	2.93921	4.42945	-0.872633	6.62285
548	Polygon	549	Meghalaya	Ri Bhoi	1729700000000000	16.8229	4.61843	12.751	3.45656
549	Polygon	550	Haryana	Rohtak	608200000000000	4.80596	2.95917	0.673025	8.25408
550	Polygon	551	Bihar	Rohtas	1023400000000000	19.3406	5.04768	12.1951	9.22966
551	Polygon	552	Uttarakhand	Rudra Prayag	505800000000000	0.493269	3.24743	-2.70225	4.14649
552	Polygon	553	Punjab	Rupnagar	305100000000000	-0.128578	7.44154	1.44812	6.51749
553	Polygon	554	Gujarat	Sabar Kantha	2447200000000000	10.3413	0.975379	0.869418	15.6564
554	Polygon	555	Madhya Pradesh	Sagar	2342700000000000	12.955	0.497163	4.38598	11.483
555	Polygon	556	Uttar Pradesh	Saharanpur	913200000000000	10.9564	7.86506	1.74589	12.1399
556	Polygon	557	Bihar	Saharsa	1021400000000000	19.3799	5.48112	12.0494	6.29853
557	Polygon	558	Jharkhand	Sahebganj	2035200000000000	21.6862	4.91369	18.7585	11.0615
558	Polygon	559	Mizoram	Saiha	1528800000000000	3.33896	7.607	2.78934	12.5381
559	Polygon	560	Tamil Nadu	Salem	3360800000000000	-3.49856	5.62626	-0.930614	13.41
560	Polygon	561	Bihar	Samastipur	1022100000000000	20.5436	3.31015	11.9517	5.61457
561	Polygon	562	Jammu & Kashmir	Samba	102200000000000	1.41054	9.08739	1.08252	6.69384
562	Polygon	563	Odisha	Sambalpur	2137200000000000	7.74841	4.34114	-0.552807	14.1085
563	Polygon	564	Uttar Pradesh	Sambhal		18.646	8.26004	6.57716	9.79178
564	Polygon	565	Telangana	Sangareddy		5.89433	4.12275	1.04161	12.0407
565	Polygon	566	Maharashtra	Sangli	2753100000000000	-0.479134	6.79705	-0.297622	11.2165
566	Polygon	567	Punjab	Sangrur	305300000000000	0.995482	6.92282	-0.56764	7.37585
567	Polygon	568	Uttar Pradesh	Sant Kabeer Nagar	918600000000000	22.9508	7.26609	15.4117	5.95182
568	Polygon	569	Jharkhand	Saraikela Kharsawan	2036900000000000	16.5854	2.68454	9.42316	14.0756
569	Polygon	570	Bihar	Saran	1021900000000000	17.7583	4.83127	10.3333	7.12473
570	Polygon	571	Punjab	Sas Nagar	305200000000000	-1.3663	7.18818	-0.111753	6.85835
571	Polygon	572	Maharashtra	Satara	2752700000000000	-2.5056	6.65582	-0.747463	11.5834
572	Polygon	573	Madhya Pradesh	Satna	2342900000000000	9.78884	4.43609	4.5338	12.1822
573	Polygon	574	Rajasthan	Sawai Madhopur	810800000000000	8.6515	5.68168	3.0569	12.3061
574	Polygon	575	Madhya Pradesh	Sehore	2344500000000000	8.49258	2.88131	0.314506	11.554
575	Polygon	576	Manipur	Senapati	1427200000000000	2.78558	9.6074	4.10488	4.06271
576	Polygon	577	Madhya Pradesh	Seoni	2345600000000000	5.71126	1.02846	1.31408	14.1276
577	Polygon	578	Tripura	Sepahijala		0.516921	6.29789	2.64988	10.293
578	Polygon	579	Mizoram	Serchhip	1528500000000000	-1.82753	9.64525	0.809362	8.35128
579	Polygon	580	Madhya Pradesh	Shahdol	2346000000000000	11.1747	5.37434	2.39502	13.4364
580	Polygon	581	Uttar Pradesh	Shahjahanpur	915200000000000	25.4126	8.46175	14.6165	9.48838
581	Polygon	582	Madhya Pradesh	Shajapur	2343600000000000	8.12944	1.60422	0.912554	13.3705
582	Polygon	583	Uttar Pradesh	Shamli		13.4001	6.50949	3.06967	12.5439
583	Polygon	584	Bihar	Sheikhpura	1022800000000000	21.3469	2.29047	14.427	7.62563
584	Polygon	585	Bihar	Sheohar	1020500000000000	21.7191	5.98994	11.5709	5.60732
585	Polygon	586	Madhya Pradesh	Sheopur	2341800000000000	17.0753	3.00293	6.56149	14.0254
586	Polygon	587	Himachal Pradesh	Shimla	203300000000000	3.40029	5.03391	1.76248	5.99049
587	Polygon	588	Karnataka	Shivamogga	2956800000000000	4.19757	5.65232	3.40114	11.7868
588	Polygon	589	Madhya Pradesh	Shivpuri	2342300000000000	15.0721	5.67664	7.5467	14.3422
589	Polygon	590	Jammu & Kashmir	Shopian	101300000000000	-1.59792	7.23057	3.37008	3.36794
590	Polygon	591	Uttar Pradesh	Shravasti	918100000000000	35.2135	4.20165	24.0154	6.21813
591	Polygon	592	Arunachal Pradesh	Siang		4.15404	11.1967	5.81718	12.5412
592	Polygon	593	Uttar Pradesh	Siddharth Nagar	918400000000000	28.4391	4.39025	17.3383	5.8467
593	Polygon	594	Telangana	Siddipet		-1.15243	8.16147	-1.33189	12.4225
594	Polygon	595	Madhya Pradesh	Sidhi	2346200000000000	12.503	5.84888	5.86868	13.0555
595	Polygon	596	Rajasthan	Sikar	811100000000000	2.72915	6.72023	0.753208	11.7956
596	Polygon	597	Jharkhand	Simdega	2036700000000000	13.0649	2.73676	5.9648	15.9236
597	Polygon	598	Maharashtra	Sindhudurg	2752900000000000	-0.925029	6.68078	0.883219	9.6249
598	Polygon	599	Madhya Pradesh	Singrauli	2346300000000000	9.2169	2.57872	4.49273	15.5934
599	Polygon	600	Himachal Pradesh	Sirmaur	203200000000000	3.30269	9.80185	0.470234	9.71089
600	Polygon	601	Rajasthan	Sirohi	811700000000000	14.3089	2.11545	5.22795	16.7432
601	Polygon	602	Haryana	Sirsa	607900000000000	6.98908	7.10967	5.42927	7.34787
602	Polygon	603	Bihar	Sitamarhi	1020600000000000	22.7975	3.55044	11.7053	5.86564
603	Polygon	604	Uttar Pradesh	Sitapur	915400000000000	28.3703	3.88084	18.4355	9.82629
604	Polygon	605	Tamil Nadu	Sivaganga	3362200000000000	-4.17372	4.68704	0.613265	11.6798
605	Polygon	606	Assam	Sivasagar	1831100000000000	5.60707	7.35106	5.11387	9.10603
606	Polygon	607	Bihar	Siwan	1021800000000000	15.0619	3.47717	8.8865	7.58355
607	Polygon	608	Himachal Pradesh	Solan	203100000000000	2.27422	7.6711	2.13829	10.5124
608	Polygon	609	Maharashtra	Solapur	2752600000000000	1.99532	6.25445	-0.176846	12.1021
609	Polygon	610	Uttar Pradesh	Sonbhadra	920000000000000	17.8307	1.25667	9.47234	10.5868
610	Polygon	611	Odisha	Sonepur	2139200000000000	12.553	2.06523	3.86793	14.2718
611	Polygon	612	Haryana	Sonipat	607600000000000	6.84074	3.99375	1.67836	8.01918
612	Polygon	613	Assam	Sonitpur	1830600000000000	8.96624	5.65099	2.71247	9.29371
613	Polygon	614	Delhi	South	709800000000000	2.17056	6.86802	0.739494	8.13275
614	Polygon	615	Andaman & Nicobar Island	South Andaman	3564000000000000	0.435244	8.00568	8.20923	5.49901
615	Polygon	616	Sikkim	South District	1124300000000000	-0.799865	9.39089	1.11371	2.2462
616	Polygon	617	Meghalaya	South Garo Hills	1729500000000000	8.00491	-0.233199	3.89357	8.45334
617	Polygon	618	Goa	South Goa	3058600000000000	-7.10117	7.36047	1.68499	13.7284
618	Polygon	619	Assam	South Salmara Mancachar		12.9288	9.12104	9.53845	8.73562
619	Polygon	620	Tripura	South Tripura	1629000000000000	-0.677712	4.24082	0.431877	12.4673
620	Polygon	621	West Bengal	South Twenty Four Pargan	1934300000000000	-1.68792	4.87035	-1.35254	6.74759
621	Polygon	622	Delhi	South West	709700000000000	2.56822	6.93875	1.39189	7.95787
622	Polygon	623	Meghalaya	South West Garo Hills		16.1563	2.0118	13.414	7.91691
623	Polygon	624	Meghalaya	South West Khasi Hills		19.6556	3.78985	13.1557	5.27806
624	Polygon	625	Andhra Pradesh	Sri Potti Sriramulu Nellore	2855000000000000	9.74407	7.65449	8.59192	10.623
625	Polygon	626	Punjab	Sri Mukhtar Sahib	304400000000000	3.76102	8.40395	4.35764	6.29188
626	Polygon	627	Andhra Pradesh	Srikakulam	2854200000000000	3.65315	5.39404	2.47693	10.7874
627	Polygon	628	Jammu & Kashmir	Srinagar	101000000000000	-2.99923	8.68575	3.54542	2.70588
628	Polygon	629	Chhattisgarh	Sukma		11.3423	5.22381	6.14941	14.0533
629	Polygon	630	Uttar Pradesh	Sultanpur	917900000000000	17.7417	1.8273	10.5113	8.91938
630	Polygon	631	Odisha	Sundargarh	2137400000000000	7.92283	2.46555	1.31162	14.2249
631	Polygon	632	Bihar	Supaul	1020800000000000	17.7492	4.42269	10.7435	9.57666
632	Polygon	633	Chhattisgarh	Surajpur		3.66848	5.06598	-0.359922	13.8229
633	Polygon	634	Gujarat	Surat	2449200000000000	5.88986	7.41606	3.93667	13.0018
634	Polygon	635	Gujarat	Surendranagar	2447500000000000	13.4326	5.76803	5.99595	14.4167
635	Polygon	636	Chhattisgarh	Surguja	2240100000000000	3.98106	4.66165	-0.80068	13.9161
636	Polygon	637	Telangana	Suryapet		0.402371	4.93762	-0.517189	9.82626
637	Polygon	638	Manipur	Tamenglong	1427300000000000	6.17321	10.8959	5.56651	4.3378
638	Polygon	639	Gujarat	Tapi	2449300000000000	11.5679	3.5776	8.15142	18.1512
639	Polygon	640	Punjab	Tarn Taran	305000000000000	3.33608	7.266	3.69817	7.07248
640	Polygon	641	Arunachal Pradesh	Tawang	1224500000000000	1.00367	5.09674	-1.13664	9.62951
641	Polygon	642	Uttarakhand	Tehri Garhwal	505900000000000	-0.320245	0.939803	-3.20591	8.40931
642	Polygon	643	Manipur	Tengnoupal		6.9865	9.02013	7.63467	3.38115
643	Polygon	644	Maharashtra	Thane	2751700000000000	0.946574	3.73635	2.80375	8.90566
644	Polygon	645	Tamil Nadu	Thanjavur	3362000000000000	-2.92083	3.6699	1.97036	12.3275
645	Polygon	646	Tamil Nadu	The Nilgiris	3361100000000000	-1.30436	4.87881	-2.0518	13.5968
646	Polygon	647	Tamil Nadu	Theni	3362400000000000	-3.40666	8.24669	0.161257	12.4157
647	Polygon	648	Tamil Nadu	Thiruvallur	3360200000000000	-0.171835	7.56334	7.03587	11.5127
648	Polygon	649	Kerala	Thiruvananthapuram	3260100000000000	-10.3033	5.32173	-0.400964	11.9198
649	Polygon	650	Tamil Nadu	Thiruvarur	3361900000000000	-4.13833	5.17718	2.26469	12.6053
650	Polygon	651	Manipur	Thoubal	1427600000000000	3.27613	8.14043	5.85148	3.47042
651	Polygon	652	Kerala	Thrissur	3259400000000000	-7.81383	5.36169	-1.64419	13.735
652	Polygon	653	Madhya Pradesh	Niwari		11.9807	1.11227	4.44834	15.7406
653	Polygon	654	Assam	Tinsukia	1830900000000000	3.92921	6.93738	5.65311	14.4211
654	Polygon	655	Arunachal Pradesh	Tirap	1225400000000000	5.43686	8.0868	4.17006	14.7658
655	Polygon	656	Tamil Nadu	Tiruchirappalli	3361400000000000	-1.96547	2.84764	0.875851	12.7018
656	Polygon	657	Tamil Nadu	Tirunelveli	3362800000000000	-4.6371	6.51048	-0.385029	11.5554
657	Polygon	658	Tamil Nadu	Tiruppur	3363300000000000	-2.10111	4.71227	-1.03728	14.0573
658	Polygon	659	Tamil Nadu	Tiruvannamalai	3360600000000000	-2.16002	1.96769	3.81587	16.4085
659	Polygon	660	Rajasthan	Tonk	812000000000000	5.60565	6.27778	2.14164	12.4571
660	Polygon	661	Nagaland	Tuensang	1326700000000000	7.45549	8.06817	8.98469	8.93824
661	Polygon	662	Karnataka	Tumakuru	2957100000000000	4.13075	5.19513	2.5408	13.0375
662	Polygon	663	Tamil Nadu	Tuticorin	3362700000000000	-3.88071	4.57269	1.70093	10.5238
663	Polygon	664	Rajasthan	Udaipur	813000000000000	11.8946	2.21878	3.44499	17.1327
664	Polygon	665	Assam	Udalguri	1832600000000000	7.59197	8.56789	1.74548	8.15425
665	Polygon	666	Uttarakhand	Udham Singh Nagar	506700000000000	4.49798	2.86399	0.226058	4.07879
666	Polygon	667	Jammu & Kashmir	Udhampur	101900000000000	3.41411	7.90496	1.48745	5.95693
667	Polygon	668	Karnataka	Udupi	2956900000000000	-3.39639	5.31131	2.26253	11.0217
668	Polygon	669	Madhya Pradesh	Ujjain	2343500000000000	7.30305	3.99878	0.581942	11.6178
669	Polygon	670	Manipur	Ukhrul	1427900000000000	5.61841	6.22625	7.3517	4.02393
670	Polygon	671	Madhya Pradesh	Umaria	2343100000000000	12.5713	0.633887	4.74999	12.48
671	Polygon	672	Himachal Pradesh	Una	202900000000000	2.18211	8.71328	2.36706	10.7279
672	Polygon	673	Tripura	Unakoti		2.57899	3.76588	1.76913	10.5923
673	Polygon	674	Uttar Pradesh	Unnao	915600000000000	20.8532	6.01749	10.7027	10.668
674	Polygon	675	Arunachal Pradesh	Upper Siang	1225200000000000	4.79563	11.271	5.6583	12.2634
675	Polygon	676	West Bengal	Uttar Dinajpur	1933000000000000	6.61849	4.29912	0.369302	6.49778
676	Polygon	677	Karnataka	Uttar Kannad	2956300000000000	4.02256	5.27864	4.55067	12.0698
677	Polygon	678	Uttarakhand	Uttar Kashi	505600000000000	0.813678	1.55773	-1.84194	4.40437
678	Polygon	679	Gujarat	Vadodara	2448600000000000	10.8372	4.29007	2.72123	14.1039
679	Polygon	680	Bihar	Vaishali	1022000000000000	19.826	5.98893	11.2758	5.73538
680	Polygon	681	Gujarat	Valsad	2449100000000000	5.23267	4.14974	5.25707	14.1337
681	Polygon	682	Uttar Pradesh	Varasnasi	919700000000000	17.3466	5.19361	10.608	8.52935
682	Polygon	683	Tamil Nadu	Vellore	3360500000000000	-1.56443	3.315	4.13895	16.2215
683	Polygon	684	Madhya Pradesh	Vidisha	2344300000000000	14.5686	1.00482	4.05781	12.6293
684	Polygon	685	Karnataka	Vijaypura	2955700000000000	12.2043	6.1816	8.92498	13.2833
685	Polygon	686	Telangana	Vikarabad		10.2758	3.30204	4.55459	12.9806
686	Polygon	687	Tamil Nadu	Villupuram	3360700000000000	-2.47868	5.99826	3.43235	13.9035
687	Polygon	688	Tamil Nadu	Virudhnagar	3362500000000000	-3.56617	6.00794	0.80057	10.9452
688	Polygon	689	Andhra Pradesh	Visakhapatnam	2854400000000000	4.72413	3.33206	4.56206	13.5781
689	Polygon	690	Andhra Pradesh	Vizianagram	2854300000000000	7.28453	4.16838	5.6304	13.5436
690	Polygon	691	Telangana	Wanaparthy		11.5026	5.26276	5.37957	11.8029
691	Polygon	692	Telangana	Warangal Rural		-2.57905	2.26112	-0.686731	10.998
692	Polygon	693	Telangana	Warangal Urban	2854000000000000	-5.51515	2.14588	-2.17313	11.1535
693	Polygon	694	Maharashtra	Wardha	2750400000000000	1.39073	5.5832	-1.48693	15.3299
694	Polygon	695	Maharashtra	Washim	2750200000000000	5.97606	5.49652	-1.39953	15.1882
695	Polygon	696	Kerala	Wayanad	3259000000000000	-2.57516	4.8239	-0.610652	13.4286
696	Polygon	697	Delhi	West	709600000000000	1.69055	6.41211	1.13491	7.7105
697	Polygon	698	Sikkim	West District	1124200000000000	1.14597	5.33034	1.1089	1.79896
698	Polygon	699	Meghalaya	West Garo Hills	1729300000000000	12.4131	2.76154	11.7478	7.67153
699	Polygon	700	Andhra Pradesh	West Godavari	2854600000000000	-0.256817	4.53067	0.568696	12.8791
700	Polygon	701	Meghalaya	West Jaintia Hills	1729900000000000	23.4635	0.430623	20.2269	3.92239
701	Polygon	702	Arunachal Pradesh	West Kameng	1224600000000000	3.42078	7.45093	-1.12482	9.20153
702	Polygon	703	Assam	West Karbi Anglong		12.8836	3.73021	5.52184	4.67745
703	Polygon	704	Meghalaya	West Khasi Hills	1729600000000000	19.487	3.93309	13.6554	4.92679
704	Polygon	705	Jharkhand	West Singhbhum	2036800000000000	21.118	3.52009	10.9479	13.9055
705	Polygon	706	Tripura	West Tripura	1628900000000000	0.137117	7.08146	2.53335	8.57878
706	Polygon	707	Nagaland	Wokha	1326400000000000	0.559259	8.98086	2.36316	8.26607
707	Polygon	708	Andhra Pradesh	Y.S.R	2855100000000000	10.0297	5.94429	6.65061	13.8707
708	Polygon	709	Telangana	Yadadri Bhuvanagiri		-0.149608	6.24373	1.09035	11.3256
709	Polygon	710	Karnataka	Yadgir	2958000000000000	16.9868	5.23658	10.2651	18.568
710	Polygon	711	Haryana	Yamunagar	607100000000000	3.21154	9.36664	-1.02451	6.66676
711	Polygon	712	Puducherry	Yanam	3463400000000000	1.48521	4.48681	4.12737	10.3736
712	Polygon	713	Maharashtra	Yavatmal	2751000000000000	4.39288	5.01924	-1.09381	17.4438
713	Polygon	714	Nagaland	Zunheboto	1326300000000000	2.43385	6.02519	4.19331	7.45653
714	Polygon	715	Delhi	Shahdara		1.90287	7.04594	0.737924	7.43267
715	Polygon	716	Delhi	South East		1.61882	7.54593	0.575452	7.967
716	Polygon	717	Madhya Pradesh	Tikamgarh	2342400000000000	14.3395	2.66498	5.5816	14.2342
717	Polygon	718	Arunachal Pradesh	East Kameng	1224700000000000	8.71506	3.74231	2.18663	11.2572
718	Polygon	719	Arunachal Pradesh	East Siang	1225100000000000	-0.394333	8.53145	2.9487	16.6781
719	Polygon	720	Arunachal Pradesh	Kamle		4.45475	10.5921	2.67963	10.0806
720	Polygon	721	Arunachal Pradesh	Upper Subansiri	1224900000000000	8.3934	3.43877	4.90408	13.6413
721	Polygon	722	Arunachal Pradesh	Shi Yomi		1.87338	13.5259	3.10706	10.3699
722	Polygon	723	Arunachal Pradesh	West Siang	1225000000000000	5.63345	7.35335	5.39568	11.8702

## Sheet: Colour palette and keys
Preferred colour palette and key for figure 4
		Key for stunting 2022				Key for underweight 2022
			Gap between projected stunting prevalence per 100 versus the NNM 2022 target				Gap between projected underweight prevalence per 100 versus the NNM 2022 target
			No gap				No gap
			0.1 to 1.9				0.1 to 1.9
			2.0 to 4.9				2.0 to 4.9
			5.0 to 9.9				5.0 to 9.9
			10.0 or more				10.0 or more
		Key for stunting 2030				Key for wasting 2030
			Gap between projected stunting prevalence per 100 versus the WHO/UNICEF 2030 target				Gap between projected wasting prevalence per 100 versus the WHO/UNICEF 2030 target
			No gap				No gap
			0.1 to 1.9				0.1 to 1.9
			2.0 to 4.9				2.0 to 4.9
			5.0 to 9.9				5.0 to 9.9
			10.0 or more				10.0 or more
			RGB colour code for preferred colours
			R:208 G:225 B:242
			R:255 G:242 B:204
			R:255 G:217 B:102
			R:236 G:111 B:49
			R:181 G:0 B:0
